# Supplementary material for: Manifold absolute pressure estimation using neural network with hybrid training algorithm
Source: PLoS One. 2017 Nov 30;12(11):e0188553. doi: 10.1371/journal.pone.0188553 (PMC5708712; doi:10.1371/journal.pone.0188553)
Supplement: S1 Table — (XLSX) [file pone.0188553.s001.xlsx]

## Sheet: Sheet1
	Throttle angle, αt (degrees)	Manifold Absolute Pressure, pm (kpa)	Engine Speed, N (rad/s)
	0	90.9	163.363
	4	91	119.381
	24	88.3	144.513
	27	91.7	257.611
	27	87.2	276.46
	27	87.2	295.31
	26	87.5	295.31
	26	89.1	295.31
	27	91.3	289.027
	27	89.3	282.743
	26	88.8	320.442
	27	87.5	326.726
	26	87.7	320.442
	26	87.1	295.31
	26	89.5	289.027
	26	91	270.177
	26	86.9	276.46
	26	87.7	289.027
	26	90.7	289.027
	26	90.8	301.593
	26	90.6	301.593
	26	90.9	295.31
	26	89.6	282.743
	26	87.1	276.46
	26	86.8	276.46
	26	89.5	282.743
	26	90.1	270.177
	26	86.7	282.743
	23	89.8	282.743
	12	82.1	263.894
	7	83.1	270.177
	4	79.3	257.611
	0	85.5	219.911
	0	87.3	194.779
	0	91.9	194.779
	0	93.1	207.345
	0	90.6	219.911
	0	91.2	238.761
	0	91.8	232.478
	0	91.8	232.478
	0	91.8	238.761
	0	91.5	226.195
	0	91.7	219.911
	0	92.1	238.761
	0	92.8	257.611
	0	91.8	282.743
	0	93.4	282.743
	0	92.4	307.876
	0	91	320.442
	0	91.2	307.876
	0	94.5	301.593
	0	94.6	282.743
	0	92.8	276.46
	0	91.3	289.027
	0	93	289.027
	0	92.2	257.611
	0	91.9	226.195
	0	92.1	251.327
	0	92.3	251.327
	0	92.2	238.761
	0	91.5	226.195
	0	91.6	219.911
	0	91.6	226.195
	0	91.5	226.195
	0	91.4	219.911
	0	92.4	219.911
	0	91.5	207.345
	0	91.5	213.628
	0	91.6	226.195
	0	91.5	232.478
	0	91.6	219.911
	0	91.5	226.195
	0	92.1	213.628
	0	91.5	213.628
	0	92.6	219.911
	0	91.4	219.911
	0	92.8	219.911
	0	91.5	213.628
	0	91.4	232.478
	0	91.1	232.478
	0	91.2	226.195
	0	91	213.628
	0	89.1	201.062
	0	91	150.796
	0	92.1	157.08
	1	90.7	113.097
	5	90.2	106.814
	8	91.1	150.796
	9	83.9	201.062
	9	83.1	232.478
	10	84.9	232.478
	10	85	245.044
	10	82.7	263.894
	11	79	257.611
	11	84.8	263.894
	11	80.1	270.177
	12	83.6	263.894
	12	83.2	270.177
	16	82.1	270.177
	16	81.4	295.31
	16	81.8	320.442
	16	82.6	345.575
	16	81.7	376.991
	17	82.4	383.274
	17	80.9	389.557
	17	80.9	395.841
	17	82.1	395.841
	18	81.4	389.557
	18	80.2	389.557
	19	79.5	376.991
	21	84.5	389.557
	24	86.2	376.991
	25	85.5	389.557
	25	86.4	408.407
	26	84.1	420.973
	26	84.6	433.54
	26	84.1	439.823
	27	84.2	446.106
	27	84.3	446.106
	28	84.3	452.389
	28	85.2	439.823
	29	86.1	458.673
	30	86.6	446.106
	30	84.5	458.673
	32	88	471.239
	34	89.2	490.088
	33	87.9	521.504
	32	86	534.071
	31	85.4	546.637
	30	83.4	565.487
	31	85	578.053
	31	84.5	584.336
	30	84	596.903
	29	83.5	603.186
	29	81.4	596.903
	30	85.2	559.203
	30	84.3	609.469
	30	84.5	578.053
	30	83.1	584.336
	30	82.3	584.336
	30	82.2	590.619
	28	81.9	584.336
	30	82.4	584.336
	30	83.5	578.053
	30	84.7	578.053
	29	83.1	571.77
	28	81.9	578.053
	28	83.2	565.487
	27	80.6	571.77
	27	82.5	571.77
	26	80.1	565.487
	25	79.5	571.77
	24	80.5	552.92
	19	80.2	508.938
	18	77.2	490.088
	18	77.8	458.673
	18	79.8	433.54
	18	79.6	414.69
	16	81	402.124
	15	81	383.274
	14	80.2	376.991
	12	76.4	364.425
	10	79.1	364.425
	7	76.1	364.425
	7	77.6	370.708
	6	74.6	376.991
	5	75.5	395.841
	5	75.3	402.124
	5	75	408.407
	0	76.7	370.708
	0	85.2	370.708
	0	86.7	339.292
	0	86.4	320.442
	0	89.3	301.593
	0	90	282.743
	0	91	270.177
	0	89.5	263.894
	0	90.4	263.894
	0	91.6	251.327
	0	91.6	238.761
	0	91.6	213.628
	0	90.9	226.195
	0	91.4	238.761
	0	91.5	226.195
	0	91.7	232.478
	0	91.6	232.478
	0	91.5	238.761
	0	91.6	232.478
	0	91.3	226.195
	0	91.5	232.478
	0	91.5	238.761
	0	91.5	226.195
	0	90.1	232.478
	0	91.6	226.195
	0	91.5	238.761
	0	91.1	238.761
	0	90	232.478
	0	91.4	219.911
	0	91.4	226.195
	0	91.1	232.478
	0	91.4	226.195
	0	91.5	219.911
	0	91.4	232.478
	0	90	245.044
	0	91.4	232.478
	0	91.3	226.195
	0	91.5	232.478
	0	91	226.195
	0	91.3	232.478
	0	91.3	232.478
	0	91.1	238.761
	0	91.4	238.761
	0	91.2	219.911
	0	91.2	232.478
	0	91.3	226.195
	0	91	226.195
	0	91	219.911
	0	92.2	150.796
	5	91	131.947
	11	86	188.496
	13	86	232.478
	13	85.4	245.044
	13	85.9	263.894
	12	80.2	270.177
	13	84.4	263.894
	12	80.7	276.46
	13	84.3	263.894
	12	80.5	276.46
	13	85	263.894
	12	79.9	276.46
	13	85.6	263.894
	13	80.4	276.46
	13	85.3	263.894
	13	80.8	270.177
	13	84.8	257.611
	13	84.8	270.177
	14	80.8	270.177
	14	82.3	289.027
	14	83.5	301.593
	15	81.9	307.876
	16	81.9	320.442
	17	82.4	333.009
	17	82.4	345.575
	17	83.1	358.142
	18	79.1	370.708
	18	83.9	383.274
	19	82.5	383.274
	20	80.6	383.274
	21	80.9	389.557
	23	82.2	383.274
	24	83	389.557
	25	83.6	395.841
	27	85.9	408.407
	27	85.7	414.69
	28	86.1	433.54
	29	86.4	433.54
	29	86.5	439.823
	30	87	446.106
	29	86.6	458.673
	30	85.4	464.956
	30	87.1	464.956
	30	85	471.239
	29	84.3	483.805
	30	85.3	490.088
	30	87.2	477.522
	30	86.2	458.673
	30	87.1	433.54
	30	87.1	439.823
	30	87	439.823
	30	86.9	439.823
	30	87.1	439.823
	30	86.9	433.54
	29	86.8	433.54
	29	86.6	433.54
	29	86.7	439.823
	28	86.2	427.257
	28	85.9	420.973
	27	85.2	408.407
	26	85.2	420.973
	26	84.3	408.407
	25	85.9	414.69
	24	83.7	414.69
	21	83.3	414.69
	21	81	408.407
	20	81.5	395.841
	18	82.5	408.407
	16	80.2	395.841
	15	82	376.991
	13	80.4	383.274
	10	77	376.991
	7	75.8	389.557
	5	78	383.274
	3	79.9	345.575
	1	82	358.142
	0	81.3	339.292
	0	82.1	326.726
	0	86.3	314.159
	0	86.4	295.31
	0	87.8	295.31
	0	89.7	276.46
	0	91.7	295.31
	0	90.1	270.177
	0	88.1	276.46
	0	91.7	263.894
	0	88.5	282.743
	0	93	289.027
	0	93.2	295.31
	0	91.6	282.743
	0	90.8	289.027
	0	91.8	289.027
	0	92.5	295.31
	0	91.9	301.593
	0	91.2	295.31
	0	91.1	282.743
	0	89.3	289.027
	0	87.5	276.46
	0	91.6	276.46
	0	88.6	270.177
	0	91.3	257.611
	0	88	257.611
	0	91	263.894
	0	91.8	251.327
	0	91	257.611
	0	88.1	251.327
	0	91.8	257.611
	0	92.1	257.611
	0	91.8	263.894
	0	93.1	276.46
	0	92.7	301.593
	0	90.4	307.876
	0	89.1	307.876
	0	91	301.593
	0	92.2	295.31
	0	91.8	295.31
	0	91.3	282.743
	0	87.3	276.46
	0	88.4	282.743
	0	91.6	270.177
	0	87.3	276.46
	0	91.6	263.894
	0	89.1	263.894
	0	90.5	251.327
	0	91.8	263.894
	0	91.7	251.327
	0	91.8	245.044
	0	90.2	263.894
	0	89.1	251.327
	0	89.1	238.761
	0	88.7	245.044
	0	89.9	257.611
	3	85.8	144.513
	11	87.8	157.08
	24	89.6	219.911
	30	92.1	282.743
	31	93	301.593
	31	91.3	307.876
	32	90.1	307.876
	32	90.1	301.593
	32	90.2	301.593
	32	91.7	307.876
	32	92.8	307.876
	32	91.3	301.593
	32	91.1	301.593
	32	90.9	307.876
	34	90.8	320.442
	34	91.3	345.575
	34	91.5	376.991
	35	91.5	389.557
	35	91.7	420.973
	35	89.7	427.257
	35	89.9	452.389
	35	89.9	471.239
	35	90	483.805
	35	89.4	496.372
	35	89.1	521.504
	36	88.2	527.788
	36	88.5	546.637
	36	87.5	565.487
	37	89.3	578.053
	37	89.3	590.619
	38	89.5	609.469
	38	87.3	622.035
	37	87.7	634.602
	37	87.6	647.168
	38	87.5	659.734
	37	86.4	672.301
	38	87.5	672.301
	38	87.8	678.584
	38	87.6	672.301
	38	86.7	666.018
	38	87.5	647.168
	38	87.5	647.168
	38	87.7	653.451
	38	87.5	659.734
	38	87.7	659.734
	38	86.9	659.734
	38	87.7	653.451
	38	87.7	653.451
	38	87.6	653.451
	38	87.7	647.168
	38	87.8	647.168
	38	87.5	653.451
	38	87.5	653.451
	38	87.6	653.451
	38	87.7	659.734
	36	86.8	653.451
	29	82.8	640.885
	27	80.6	622.035
	25	80	596.903
	24	80	540.354
	23	80.5	540.354
	23	80	534.071
	22	78.3	515.221
	22	80.3	502.655
	22	78.4	502.655
	21	77.6	502.655
	21	80.2	502.655
	21	80.2	508.938
	17	76.1	483.805
	12	75.8	483.805
	11	73.4	458.673
	9	75	446.106
	6	74.7	433.54
	5	75.2	427.257
	3	77.2	395.841
	0	82.1	402.124
	0	83.4	383.274
	0	82.1	364.425
	0	83.7	351.858
	0	83.4	333.009
	0	83.4	320.442
	0	83.3	307.876
	0	85.7	289.027
	0	83.7	276.46
	0	89.2	263.894
	0	87.1	251.327
	0	88.6	232.478
	0	89.4	226.195
	0	90.4	219.911
	0	89.1	201.062
	0	89.2	201.062
	0	89.2	201.062
	0	89.3	207.345
	0	89.3	201.062
	0	89.2	207.345
	0	89.2	201.062
	0	89.3	207.345
	0	89.4	213.628
	0	89.3	207.345
	0	89.3	201.062
	0	89.3	201.062
	0	89.2	201.062
	0	90.1	201.062
	0	90.9	194.779
	0	94.6	194.779
	0	93.8	207.345
	0	94.6	201.062
	0	93.9	201.062
	0	92.9	201.062
	0	93.5	194.779
	0	94.3	194.779
	0	92.2	175.929
	0	90.9	188.496
	0	92.8	201.062
	0	92.7	182.212
	0	92.4	182.212
	0	89.2	182.212
	0	89.1	182.212
	0	91.2	194.779
	0	89.8	194.779
	0	89.6	201.062
	0	89.5	201.062
	0	89.3	188.496
	0	89.3	194.779
	0	89.4	201.062
	0	90.9	188.496
	0	94.7	182.212
	0	89.9	194.779
	0	89.4	207.345
	0	89.2	194.779
	0	89.2	201.062
	0	89.3	207.345
	0	89.4	207.345
	5	87.8	157.08
	25	90.5	226.195
	27	87.9	270.177
	27	87.4	295.31
	27	87.6	301.593
	27	87.6	301.593
	28	87.6	301.593
	28	87.6	289.027
	28	87.7	289.027
	28	87.7	289.027
	28	87.8	289.027
	28	88	289.027
	29	88.4	289.027
	30	89.1	295.31
	31	90.6	295.31
	32	92.7	307.876
	32	91.7	307.876
	32	90.6	307.876
	33	90.7	295.31
	33	90.8	289.027
	34	91	289.027
	34	91	301.593
	34	92	320.442
	34	91.4	326.726
	34	91.7	339.292
	35	92	358.142
	36	91.9	370.708
	36	92.3	383.274
	36	90.6	389.557
	37	91.7	408.407
	36	90.5	427.257
	36	91	433.54
	37	90.3	446.106
	36	89.2	458.673
	37	91	464.956
	37	88.8	477.522
	38	89.8	490.088
	38	89.7	502.655
	39	89.8	508.938
	39	91.5	521.504
	40	90.4	527.788
	41	90.7	546.637
	41	90.6	552.92
	41	89.9	565.487
	42	91.1	571.77
	42	91	578.053
	42	90.9	590.619
	42	91.4	603.186
	42	89.7	615.752
	43	91.3	622.035
	43	89.8	634.602
	43	90	640.885
	43	89.9	653.451
	43	89.8	666.018
	43	90.1	666.018
	43	90.1	672.301
	43	89.5	678.584
	43	89.1	691.15
	43	89.9	697.434
	42	89.3	710
	43	88.5	716.283
	42	88.7	722.566
	43	89.6	728.849
	43	89.1	728.849
	43	88.5	716.283
	42	89.4	710
	43	88.4	697.434
	43	89.7	697.434
	43	89.7	697.434
	42	88.3	697.434
	43	90	703.717
	42	88.4	710
	43	89.9	710
	42	88.9	710
	43	88.4	703.717
	43	90.1	710
	42	88.5	710
	43	89	703.717
	43	90.3	703.717
	42	88.4	703.717
	42	89.2	697.434
	41	89.2	703.717
	40	86.8	703.717
	39	87.8	703.717
	38	88.2	703.717
	36	85.6	703.717
	28	80.2	684.867
	27	82.2	678.584
	27	81.5	659.734
	27	81.7	640.885
	27	82.1	628.319
	27	83.1	615.752
	25	79.8	603.186
	25	78.1	596.903
	24	79	578.053
	24	81.4	559.203
	23	80	552.92
	22	79.9	540.354
	21	79.9	527.788
	20	76.5	521.504
	19	77.8	502.655
	19	77.4	490.088
	18	76.9	477.522
	18	79.5	471.239
	18	78.2	458.673
	18	79.4	439.823
	17	78.8	433.54
	15	77.3	427.257
	14	78.5	414.69
	11	75.9	408.407
	7	74.9	402.124
	4	77.2	408.407
	2	81.1	402.124
	0	81.4	376.991
	0	78.6	364.425
	0	81.9	358.142
	0	82	339.292
	0	83	333.009
	0	84.7	320.442
	0	86.1	314.159
	0	87.4	301.593
	0	86.9	289.027
	0	89.5	282.743
	0	88.2	270.177
	2	89.9	144.513
	5	88.9	119.381
	12	92.3	144.513
	16	90.1	207.345
	21	89.2	232.478
	24	90.2	276.46
	25	87.6	276.46
	25	85.9	282.743
	25	86.1	295.31
	25	86.6	295.31
	25	87.7	295.31
	26	89.1	295.31
	27	89.6	301.593
	27	89.7	301.593
	27	89.5	301.593
	28	89.4	301.593
	28	89.1	301.593
	30	89.2	301.593
	31	89.6	295.31
	31	89.8	295.31
	32	90.2	295.31
	33	90.9	295.31
	34	93	307.876
	35	94.2	307.876
	35	93.9	307.876
	36	92.1	320.442
	36	92.3	333.009
	37	92.7	339.292
	38	92.9	364.425
	38	91.2	370.708
	38	91.1	389.557
	38	91.2	408.407
	39	91.5	408.407
	39	91.7	433.54
	40	91.4	446.106
	40	91.9	452.389
	41	92.4	471.239
	41	91.6	483.805
	42	91	490.088
	42	92	508.938
	41	91.1	527.788
	42	91.7	534.071
	42	91.4	546.637
	42	90.8	559.203
	43	91.5	565.487
	42	90.1	578.053
	43	91	590.619
	43	90.2	603.186
	43	90.2	609.469
	43	91.7	622.035
	44	90.5	628.319
	44	90.5	640.885
	44	90.3	653.451
	44	90.2	666.018
	44	90.6	666.018
	44	90.8	678.584
	44	90.1	684.867
	44	90.4	697.434
	44	90.8	710
	44	89	716.283
	45	90.7	722.566
	45	90	722.566
	46	89.5	735.133
	46	89.8	741.416
	46	89.9	753.982
	46	90.3	760.265
	47	90.3	760.265
	46	90	766.549
	47	90.3	772.832
	47	90.5	779.115
	47	90.6	785.398
	47	90.6	791.681
	47	90.8	797.965
	47	89.2	804.248
	47	90.8	810.531
	47	89.2	823.097
	47	90.7	823.097
	48	90.3	823.097
	48	89.5	823.097
	47	89.9	810.531
	47	89.8	797.965
	48	90.7	797.965
	47	89.6	804.248
	48	90	804.248
	48	90.6	804.248
	47	89.3	810.531
	48	90.7	804.248
	47	89.6	810.531
	48	90.5	797.965
	48	90.7	804.248
	47	89.2	804.248
	48	90.6	804.248
	48	90.5	797.965
	46	89.2	797.965
	47	90.3	804.248
	46	90.3	804.248
	45	88.7	804.248
	45	89.7	797.965
	43	89.3	804.248
	41	87	804.248
	40	85.9	797.965
	39	86.7	791.681
	38	86.6	791.681
	37	85.8	797.965
	37	84.8	797.965
	36	83.6	791.681
	34	82.8	785.398
	32	83.6	747.699
	30	82.6	760.265
	29	81.6	741.416
	28	81	728.849
	27	80.4	710
	27	81.6	697.434
	26	80.8	678.584
	25	80.3	666.018
	24	79.3	653.451
	24	79.6	640.885
	24	79.3	628.319
	24	80.5	615.752
	22	77.5	603.186
	22	77.8	590.619
	20	76.9	578.053
	19	76.6	565.487
	19	77.5	559.203
	18	77.4	540.354
	18	77.3	527.788
	18	78.5	515.221
	18	76.6	502.655
	18	76.4	490.088
	17	76	477.522
	17	78.7	464.956
	12	75.3	452.389
	8	74.7	446.106
	5	75.2	439.823
	5	75.8	433.54
	4	76.1	414.69
	4	76.6	408.407
	3	78.3	402.124
	3	77.9	395.841
	2	79.6	376.991
	1	81	370.708
	0	79.2	358.142
	0	81.8	351.858
	0	82.8	333.009
	0	84.3	326.726
	0	82.7	314.159
	0	86.5	301.593
	0	87.9	295.31
	0	88.4	289.027
	5	91	113.097
	7	85	138.23
	10	86.5	219.911
	12	85	251.327
	15	81.4	270.177
	19	87.9	263.894
	24	85.9	289.027
	25	87.2	295.31
	27	88.5	301.593
	28	88.9	301.593
	30	89.4	307.876
	34	90.7	301.593
	35	92.1	320.442
	36	92	320.442
	37	92.6	314.159
	36	92.6	326.726
	37	92.7	307.876
	37	93	320.442
	38	93.1	307.876
	38	94.6	314.159
	39	93.5	314.159
	40	93.7	307.876
	40	94	333.009
	41	93.7	351.858
	41	92.5	364.425
	43	94.6	376.991
	43	94.4	389.557
	43	94.7	420.973
	44	93.5	427.257
	45	93.6	439.823
	45	93.8	458.673
	45	93.3	477.522
	46	92.5	490.088
	46	92.7	502.655
	46	92.9	527.788
	48	93.3	540.354
	48	92.6	559.203
	49	93.6	565.487
	49	92.7	584.336
	50	92.5	596.903
	51	93.4	609.469
	50	92.9	628.319
	50	92.8	640.885
	52	93	647.168
	52	93	666.018
	52	93.5	678.584
	53	93.5	691.15
	53	93.5	703.717
	54	92.9	716.283
	54	93	735.133
	54	93.2	741.416
	55	93.3	760.265
	57	93.7	753.982
	57	93.7	760.265
	58	94	760.265
	57	93.6	772.832
	59	94.1	772.832
	59	94.4	785.398
	60	94.7	791.681
	60	94	810.531
	62	94.9	816.814
	62	94	835.664
	62	94	835.664
	63	94.5	854.513
	62	94.3	860.796
	61	93.8	873.363
	61	93.8	885.929
	61	93.8	898.495
	61	93.2	898.495
	62	93.9	911.062
	61	93.2	917.345
	60	93.1	923.628
	60	93.5	929.911
	61	94.2	917.345
	61	93.6	911.062
	61	93.7	904.779
	60	92.8	904.779
	61	93.9	904.779
	59	93.1	904.779
	61	93.8	904.779
	60	93.1	911.062
	61	93.8	904.779
	60	93.3	911.062
	61	93.5	898.495
	61	94.1	898.495
	60	93.1	904.779
	61	93.7	898.495
	60	93.7	911.062
	61	93.6	898.495
	61	94.4	904.779
	59	92.8	904.779
	57	93.3	898.495
	53	92.1	904.779
	50	90.7	898.495
	47	89.9	892.212
	45	88.8	892.212
	44	88.2	892.212
	42	87.2	892.212
	40	85.7	892.212
	39	84.7	885.929
	38	84.6	885.929
	37	84.2	873.363
	37	84.3	867.08
	36	83.5	867.08
	36	83.1	854.513
	35	82.8	848.23
	35	82.4	854.513
	34	84.4	804.248
	31	82.6	810.531
	30	83.3	804.248
	28	80.8	791.681
	28	81.4	772.832
	27	80.4	753.982
	26	79.9	741.416
	25	79.9	728.849
	24	77	716.283
	23	77.8	703.717
	22	75.6	691.15
	20	74.7	678.584
	19	74.4	666.018
	18	73.9	647.168
	17	74.3	634.602
	17	74	628.319
	16	73.9	609.469
	16	74.7	603.186
	16	75.1	584.336
	15	74.3	571.77
	15	75.6	559.203
	13	74.4	546.637
	10	73.4	534.071
	8	74.2	527.788
	6	72.6	515.221
	3	75.7	496.372
	1	78.4	483.805
	0	78.7	471.239
	0	79.7	464.956
	0	82.3	452.389
	0	82.3	439.823
	0	82.5	427.257
	0	85.2	414.69
	0	82.3	408.407
	0	81.7	395.841
	0	81.7	383.274
	0	85	376.991
	0	85	358.142
	0	85.7	351.858
	0	85.8	339.292
	0	86.1	333.009
	0	87.3	320.442
	0	86.3	307.876
	0	89	301.593
	0	90.5	289.027
	5	91.2	113.097
	13	84.8	163.363
	18	88.4	232.478
	24	90.5	257.611
	25	86.1	282.743
	25	86.6	295.31
	25	87.3	295.31
	25	88	295.31
	26	88.4	301.593
	27	88.8	301.593
	28	88.5	301.593
	29	88.7	307.876
	31	89.4	295.31
	32	89.9	301.593
	33	91.7	314.159
	33	91.3	314.159
	34	91.2	301.593
	35	91.6	301.593
	35	93.7	314.159
	36	92.4	314.159
	37	92.5	295.31
	38	93	301.593
	38	93.5	326.726
	39	93.4	333.009
	39	93.3	364.425
	39	91.6	376.991
	40	92.5	395.841
	40	92.1	408.407
	41	92.2	414.69
	41	92.4	439.823
	42	92.6	452.389
	43	92.9	458.673
	42	91	483.805
	43	91.6	496.372
	43	91.7	508.938
	44	92.7	521.504
	44	92.1	527.788
	45	92.6	540.354
	45	92.3	565.487
	45	92.6	578.053
	45	91.3	584.336
	46	91.3	603.186
	47	92.8	609.469
	47	91.5	622.035
	47	91.7	640.885
	49	92.1	647.168
	50	92.4	666.018
	50	92.7	672.301
	50	92.1	684.867
	51	93.1	697.434
	51	92.6	716.283
	52	92.2	722.566
	53	92.2	735.133
	53	92.5	741.416
	54	92.7	753.982
	55	93.2	760.265
	55	92.7	772.832
	57	93.7	772.832
	57	93.7	779.115
	58	94	785.398
	59	94.4	791.681
	58	93.6	816.814
	60	94.7	829.38
	60	93.7	829.38
	60	93.7	835.664
	59	93.8	854.513
	61	93.9	860.796
	59	93.7	873.363
	61	93.5	885.929
	61	93.2	892.212
	62	93.8	898.495
	62	94.1	911.062
	62	93.5	911.062
	61	93.4	929.911
	62	93.5	936.195
	62	93.6	942.478
	63	93.7	955.044
	63	94.2	961.327
	63	93.8	967.611
	62	93.8	973.894
	61	94.6	980.177
	61	93.4	986.46
	62	93.7	999.026
	62	93.9	992.743
	62	93.6	1005.31
	61	93.4	1005.31
	62	93.7	1011.59
	62	93.6	1017.88
	61	93.4	1017.88
	62	93.6	1024.16
	63	94.1	1005.31
	62	93.1	1005.31
	63	94	999.026
	62	93.2	1005.31
	62	93.7	999.026
	64	93.8	1005.31
	62	93.1	1005.31
	63	93.8	999.026
	62	93.3	1005.31
	63	94.1	999.026
	64	93.6	1005.31
	62	93.6	999.026
	64	94	999.026
	62	93.3	999.026
	62	93.8	999.026
	58	93	999.026
	52	90.4	992.743
	51	90.5	992.743
	50	89.6	986.46
	46	89	986.46
	46	87.6	973.894
	44	87.7	967.611
	44	88	967.611
	46	87.4	961.327
	43	87.3	961.327
	44	86.7	948.761
	43	87.5	948.761
	42	86.7	942.478
	41	85.7	936.195
	40	85.8	929.911
	36	83.6	898.495
	33	83.6	898.495
	32	82.1	885.929
	29	81.5	873.363
	27	79.8	854.513
	27	78.7	841.947
	26	79.5	829.38
	26	77.5	810.531
	24	78	797.965
	23	76.8	785.398
	22	76.3	766.549
	21	74.7	753.982
	20	74	735.133
	18	72.9	722.566
	17	72.5	710
	16	72.3	697.434
	15	71.6	684.867
	15	73.2	672.301
	14	72.4	659.734
	14	72.6	647.168
	14	73	634.602
	14	72.5	622.035
	13	74.5	609.469
	13	72.8	596.903
	13	72.8	578.053
	12	74	571.77
	10	73.5	552.92
	9	73.7	546.637
	8	73.1	540.354
	6	73.3	527.788
	6	75.2	508.938
	5	73.8	496.372
	5	73.4	490.088
	4	75.7	477.522
	2	77.5	464.956
	1	78.4	452.389
	0	78.4	446.106
	0	80.3	433.54
	0	79	414.69
	0	83	408.407
	0	82	395.841
	0	82.4	383.274
	0	84.5	376.991
	0	83.8	364.425
	0	87.7	358.142
	0	88	339.292
	0	88.3	339.292
	0	88.4	326.726
	0	89.2	320.442
	0	89.2	307.876
	0	87.8	301.593
	0	88	289.027
	0	92.5	144.513
	3	89.1	125.664
	6	91.1	94.2478
	9	84.1	169.646
	12	86.5	232.478
	14	86.6	263.894
	15	81.3	263.894
	17	88.1	257.611
	19	84.5	270.177
	22	88.2	270.177
	24	85.9	282.743
	25	86.5	295.31
	25	87.5	295.31
	26	88.1	301.593
	27	88.2	301.593
	28	88.6	301.593
	30	89.4	307.876
	32	90.1	301.593
	33	90.6	301.593
	32	92.6	314.159
	33	91	314.159
	35	91.5	301.593
	35	91.8	301.593
	36	94.1	307.876
	36	94.3	307.876
	38	93.2	320.442
	39	93.3	333.009
	40	93.5	339.292
	40	93.7	364.425
	41	92.9	370.708
	41	92.4	395.841
	42	92.6	402.124
	42	92.8	433.54
	43	92.5	446.106
	43	93	458.673
	44	93.7	477.522
	44	93.7	490.088
	44	93.7	502.655
	44	92.4	521.504
	45	93.1	534.071
	46	92.5	546.637
	46	93	559.203
	47	92.6	584.336
	48	93.2	590.619
	48	92.6	609.469
	50	92.4	615.752
	49	92.5	634.602
	50	92.9	647.168
	51	92.9	653.451
	51	92.2	678.584
	51	91.8	691.15
	52	92.4	703.717
	53	93.4	716.283
	53	92.8	728.849
	54	92.9	741.416
	55	93.4	741.416
	57	93.6	747.699
	57	93.8	753.982
	58	93.9	760.265
	57	93.3	779.115
	58	94.1	772.832
	59	94.4	791.681
	59	94.2	791.681
	59	93.9	810.531
	61	94.5	816.814
	62	94.2	829.38
	62	94	835.664
	64	94.3	854.513
	63	94.5	867.08
	64	94.2	873.363
	65	94.5	892.212
	65	94.2	898.495
	67	95	904.779
	67	94.7	923.628
	67	94.8	929.911
	67	94.4	942.478
	69	94.8	948.761
	69	95.1	955.044
	70	95.3	961.327
	70	95.3	973.894
	71	94.4	980.177
	72	95.4	986.46
	73	95.6	992.743
	76	96.4	999.026
	76	95.8	1005.31
	77	96.4	1011.59
	77	95.9	1017.88
	79	96.9	1030.44
	80	96.4	1030.44
	80	96.5	1043.01
	80	96.3	1049.29
	81	96.4	1049.29
	80	96.5	1061.86
	81	96.5	1068.14
	82	96.8	1068.14
	81	98.3	1080.71
	81	94.8	1080.71
	81	96.1	1086.99
	80	96.2	1099.56
	80	96.4	1099.56
	81	96.4	1105.84
	80	96	1112.12
	79	95.9	1118.41
	80	96.7	1118.41
	80	96.5	1112.12
	79	96.5	1118.41
	80	96.5	1105.84
	80	96.6	1099.56
	80	96.4	1105.84
	79	96.5	1099.56
	80	96.3	1093.27
	80	96.3	1105.84
	80	96.6	1105.84
	80	96.5	1099.56
	79	96.8	1099.56
	81	96.2	1099.56
	79	96.3	1099.56
	80	96.3	1099.56
	79	96.2	1099.56
	74	95.9	1093.27
	70	94.8	1093.27
	65	93.5	1099.56
	62	93.5	1093.27
	61	93.1	1086.99
	61	93.2	1086.99
	61	92.8	1086.99
	58	92.3	1086.99
	53	90.2	1086.99
	51	90.2	1068.14
	47	88.3	1043.01
	45	89.1	1036.73
	44	88.4	1017.88
	43	88.5	999.026
	43	86.8	986.46
	41	88.3	967.611
	40	86.8	955.044
	39	86.6	936.195
	37	86.5	917.345
	36	84.7	904.779
	35	84.8	885.929
	33	84.1	873.363
	32	83	860.796
	30	82.5	841.947
	29	82.1	829.38
	29	81.7	816.814
	27	80.1	797.965
	28	80.9	779.115
	27	80.4	766.549
	27	79.9	760.265
	25	79.3	747.699
	24	79	728.849
	24	79	716.283
	23	77.3	697.434
	23	76.2	684.867
	21	75.4	672.301
	20	75.7	659.734
	18	74.7	647.168
	18	74.4	634.602
	17	74.7	622.035
	16	74.6	609.469
	16	75	596.903
	15	74	584.336
	15	74.7	578.053
	15	75.7	565.487
	15	74.8	559.203
	14	75.2	540.354
	14	76.3	527.788
	14	74.7	515.221
	12	76.3	502.655
	11	74.7	496.372
	11	75.2	483.805
	11	76.7	464.956
	10	73.9	458.673
	9	75.7	446.106
	8	76.1	439.823
	7	76	439.823
	6	76	427.257
	6	76.3	427.257
	6	76.6	427.257
	5	76.5	420.973
	4	77.1	414.69
	3	77.1	414.69
	3	77	395.841
	2	78.3	389.557
	1	77.7	376.991
	1	82.6	364.425
	0	78.6	351.858
	0	81.3	345.575
	0	82.1	333.009
	0	83.2	326.726
	0	82.1	314.159
	0	83	301.593
	0	86.6	295.31
	0	86.8	289.027
	0	83.2	276.46
	0	87.8	270.177
	0	83.8	257.611
	0	88.2	251.327
	0	88.5	238.761
	0	89.3	131.947
	1	92	125.664
	5	91.9	138.23
	12	89.5	207.345
	19	88.7	238.761
	25	89.4	270.177
	25	90	282.743
	26	87.9	282.743
	27	87.6	289.027
	29	88.7	295.31
	30	90.5	295.31
	31	91.6	314.159
	34	91.1	307.876
	36	92.1	314.159
	38	93.1	326.726
	39	93.4	333.009
	40	93.7	320.442
	40	94	333.009
	42	94.3	320.442
	43	94.9	320.442
	44	95.9	326.726
	46	95.9	314.159
	48	96.2	345.575
	51	96.4	364.425
	52	96.9	383.274
	52	96.9	408.407
	51	95.6	427.257
	51	95.5	446.106
	52	95.8	458.673
	52	94.7	483.805
	53	94.9	502.655
	55	95.4	521.504
	57	95.8	540.354
	59	96	559.203
	61	95.8	578.053
	62	95.9	596.903
	63	96.4	609.469
	64	96.1	634.602
	65	96.2	653.451
	65	96.4	678.584
	67	95.9	697.434
	68	96.5	710
	69	96.2	728.849
	70	96.2	747.699
	72	96.3	772.832
	73	96.8	785.398
	74	96.7	804.248
	75	96.6	810.531
	76	96.2	835.664
	77	96.9	854.513
	79	97.1	854.513
	80	96.9	873.363
	81	97.1	892.212
	82	97	892.212
	83	96.6	911.062
	84	96.9	923.628
	85	97	929.911
	86	96.9	948.761
	87	96.9	955.044
	88	96.7	967.611
	88	96.6	973.894
	89	97.5	992.743
	89	97.1	992.743
	88	96.4	1011.59
	89	96.7	1011.59
	90	96.6	1024.16
	90	97	1030.44
	90	97.2	1036.73
	90	96.9	1049.29
	90	96.6	1055.58
	90	97.1	1068.14
	90	96.5	1068.14
	90	95.7	1074.42
	90	97.4	1086.99
	90	96.2	1093.27
	90	97.2	1099.56
	90	97.1	1105.84
	90	96.7	1112.12
	90	97.3	1118.41
	90	96.8	1118.41
	90	97.2	1124.69
	90	96.7	1130.97
	90	95.8	1130.97
	90	96.8	1137.26
	90	96.9	1149.82
	90	96.5	1149.82
	90	97.3	1149.82
	90	96.9	1149.82
	90	96.8	1156.11
	90	96.2	1162.39
	90	96.4	1168.67
	90	97	1168.67
	90	96.8	1168.67
	90	96.5	1174.96
	90	96.6	1174.96
	90	96.4	1174.96
	90	96.6	1174.96
	90	96.5	1181.24
	90	96.8	1181.24
	90	97.2	1187.52
	90	96.6	1187.52
	90	96.7	1187.52
	90	96.5	1187.52
	90	96.6	1181.24
	90	96.5	1187.52
	90	96.2	1187.52
	90	96	1187.52
	90	96.6	1187.52
	90	97.2	1181.24
	90	97.4	1187.52
	90	97	1187.52
	90	96.8	1187.52
	90	96.5	1187.52
	90	96.8	1187.52
	90	96.6	1181.24
	90	96.7	1181.24
	90	96.7	1187.52
	90	96.7	1187.52
	90	96.4	1187.52
	90	96.7	1187.52
	90	96.3	1181.24
	90	97.2	1181.24
	90	96.7	1187.52
	89	96.8	1187.52
	77	96.1	1187.52
	69	94.6	1181.24
	65	93.6	1181.24
	61	93.3	1168.67
	60	92.9	1149.82
	58	93.4	1130.97
	56	92.7	1112.12
	54	91.9	1093.27
	52	89.9	1080.71
	52	90.6	1055.58
	47	89.5	1043.01
	44	88.6	1024.16
	44	88.9	1005.31
	42	87.8	992.743
	41	88.5	973.894
	39	86.9	961.327
	36	85.6	942.478
	35	84.2	923.628
	35	85.1	911.062
	32	81.7	892.212
	30	82.1	885.929
	29	80.8	860.796
	28	79.7	848.23
	27	79.6	841.947
	27	79.8	823.097
	25	77.8	804.248
	25	78.1	791.681
	25	77.9	785.398
	25	77.1	766.549
	24	77.3	747.699
	24	77.9	735.133
	24	77	722.566
	22	75.4	710
	22	76.9	697.434
	21	77.1	691.15
	21	75.9	678.584
	20	75.2	659.734
	19	75.4	647.168
	18	74.7	640.885
	18	74.9	622.035
	17	76.3	615.752
	16	75	596.903
	15	73.9	584.336
	14	75.1	571.77
	14	75.3	559.203
	14	75	546.637
	13	74.5	540.354
	13	75	527.788
	12	74.4	515.221
	12	76.3	502.655
	11	77	490.088
	11	77	483.805
	11	75.5	471.239
	10	76.4	458.673
	10	75.2	446.106
	10	76	433.54
	9	77	420.973
	9	76.5	427.257
	9	77.4	414.69
	10	76.9	408.407
	8	77.1	427.257
	4	77.2	420.973
	0	81.5	408.407
	0	83.5	389.557
	0	83.3	383.274
	0	81.2	364.425
	0	85.5	364.425
	0	84.9	345.575
	0	86.5	345.575
	0	88.4	326.726
	0	88.9	320.442
	0	91.9	314.159
	0	89.1	307.876
	0	89.2	295.31
	0	90	289.027
	0	90.4	295.31
	0	90.8	289.027
